# Supplementary material for: Proteome dynamics and physiological responses to short-term salt stress in Leymus chinensis leaves
Source: PLoS One. 2017 Aug 28;12(8):e0183615. doi: 10.1371/journal.pone.0183615 (PMC5573290; doi:10.1371/journal.pone.0183615)
Supplement: S1 Table — (XLSX) [file pone.0183615.s001.xlsx]

## Sheet: 工作表1
Supplemental Table 1. Relative expression abundance of the representative 274 proteins with differential expression across NaCl treatments ranging from 0~600mM.
Accession	Sequence desc.	Score	MW [kDa]	calc. pI	Coverage	# Proteins	# Unique Peptides	CK1/REF	CK2/REF	averageCK/REF	T1-1/REF	T1-2/REF	averageT1/REF	T2-1/REF	T2-2/REF	averageT2/REF	T3-1/REF	T3-2/REF	averageT3/REF	CK/T1	CK/T2	CK/T3	T1/T2	T2/T3	T1/T3
W5GVG6	translation elongation initiation factor family	41.18	25	9.64	10.57	3	1	1.664	1.638	1.651	1.259	0.897	1.07803	0.584	1.041	0.812329	0.588	0.491	0.53959	1.53133	2.03221	3.05941	1.32709	1.50546	1.99787
W5DVL7	transposon expressed	38.92	13.5	5.11	11.3	3	1	0.754	0.681	0.717	1.357	1.788	1.57225	1.313	1.048	1.18059	0.756	0.501	0.628593	0.456248	0.607611	1.14118	1.33175	1.87814	2.50123
W5A4Z0	40S ribosomal S15	21.91	8.6	8.21	23.17	1	1	0.84	0.985	0.913	0.847	1.135	0.991142	1.301	1.36	1.33012	0.734	0.653	0.693348	0.920798	0.686135	1.31628	0.745152	1.9184	1.4295
W5F5I3	PREDICTED: uncharacterized protein LOC100839022	2.67	16.1	9.31	6.43	1	1	1.437	2.066	1.751	0.361	0.611	0.485695	1.073	0.609	0.84136	0.583	0.715	0.648779	3.60606	2.08168	2.69961	0.577273	1.29684	0.748629
W5AZ08	invertase inhibitor	14.02	18.2	8.06	3.98	2	1	1.344	1.217	1.28	0.81	0.834	0.821794	1.081	0.984	1.03231	0.973	0.716	0.844294	1.55805	1.24032	1.51652	0.796072	1.22269	0.973351
W5AIM5	Flavo wrbA	191.65	11.7	5.45	62.96	1	1	1.371	1.24	1.306	0.822	0.966	0.894046	0.959	0.876	0.917484	0.936	0.748	0.842211	1.46027	1.42297	1.55015	0.974455	1.08937	1.06155
W5AZ01	indole-3-glycerol phosphate chloroplastic-like	120.03	44.5	7.08	13.32	1	5	1.208	1.069	1.139	0.913	0.992	0.952737	1.055	1.157	1.10618	0.858	0.764	0.810771	1.19499	1.02923	1.40423	0.861285	1.36436	1.1751
W5DZ73	ribonucleo chloroplastic-like	74.55	28.8	5.36	11.65	2	2	1.214	1.281	1.248	1.1	0.971	1.03542	0.862	0.839	0.850351	0.98	0.773	0.876417	1.20494	1.46719	1.42355	1.21764	0.970259	1.18143
W5D8Y4	Threonine synthase chloroplastic	9.01	10.4	8.47	10.42	3	1	1.3	1.339	1.319	0.879	0.984	0.931577	0.776	0.938	0.857073	0.972	0.779	0.875739	1.41618	1.53929	1.50648	1.08693	0.978685	1.06376
W5CMA7	serine threonine kinase	31.57	36.2	6.18	2.48	4	1	1.243	1.103	1.173	1.006	1.183	1.09419	0.935	0.971	0.952897	0.821	0.78	0.800378	1.07196	1.2309	1.46546	1.14828	1.19056	1.36709
W5BY69	initiation factor (iso)4f p82 subunit	172.73	74.7	8.28	11.47	4	2	1.292	1.201	1.246	1.006	0.989	0.997466	0.866	1.007	0.936393	0.91	0.782	0.845875	1.24956	1.33105	1.47349	1.06522	1.10701	1.17921
C6YBD7	Ribulose bisphosphate carboxylase oxygenase activase chloroplastic	856.24	40	6.93	53.33	1	1	1.006	0.792	0.899	0.916	0.861	0.888418	1.576	1.604	1.59012	0.669	0.798	0.733595	1.01184	0.565324	1.22538	0.55871	2.16758	1.21105
W5B914	lipid-binding At4g00165-like	39.1	12.8	5.73	10.85	1	1	0.876	0.938	0.907	1.063	1.053	1.05794	1.374	1.138	1.25587	0.87	0.819	0.844585	0.857502	0.722354	1.07412	0.842394	1.48697	1.25261
W5D915	Methionyl-tRNA formyltransferase	32.86	30.1	5.27	5.4	3	1	1.028	0.872	0.95	1.211	0.971	1.09111	1.29	1.245	1.26793	0.84	0.824	0.832178	0.870808	0.749372	1.14176	0.860549	1.52362	1.31115
W5I7D1	ATP-dependent Clp protease proteolytic subunit-related chloroplastic	5.67	24.2	6.93	5.02	3	1	0.841	0.797	0.819	0.829	1.053	0.940685	1.451	1.383	1.41688	0.9	0.825	0.862328	0.870746	0.578099	0.949868	0.663912	1.64309	1.09087
W5EZJ3	60S ribosomal L44	41.56	12.1	10.29	15.24	10	2	1.335	1.239	1.287	0.904	0.866	0.885074	0.887	0.933	0.909678	1.072	0.825	0.948429	1.45378	1.41446	1.35667	0.972953	0.959142	0.9332
W5GYK9	20 kDa chloroplastic-like	111.89	21.3	5.69	15.84	3	2	1.323	1.204	1.264	0.999	1.003	1.00137	0.98	0.826	0.902756	0.829	0.827	0.828405	1.26216	1.40004	1.52569	1.10924	1.08975	1.2088
W5AP71	multisynthetase complex auxiliary component p43	127.22	28.4	6.23	14.93	4	3	1.049	1.02	1.035	1.111	1.037	1.07404	1.145	1.083	1.11384	0.914	0.836	0.875239	0.963404	0.928978	1.18223	0.964266	1.27261	1.22714
W4ZPS0	ATP GTP binding	8.44	32.4	5.85	4.03	2	1	0.781	0.852	0.816	1.621	1.445	1.53278	0.858	1.091	0.974131	0.934	0.848	0.891017	0.532643	0.838108	0.916287	1.57349	1.09328	1.72026
W5B5G1	60S ribosomal L18	152.92	21.2	11.47	21.39	3	2	0.99	0.987	0.989	1.262	1.158	1.20985	0.956	1.042	0.998725	0.954	0.85	0.901983	0.817109	0.989843	1.09601	1.2114	1.10725	1.34132
W4ZS05	disease resistance RGA1	5.89	58.1	7.87	2.7	1	1	1.087	0.976	1.031	1.001	0.893	0.947077	1.338	1.197	1.26745	0.794	0.853	0.823285	1.08907	0.813789	1.25283	0.747231	1.5395	1.15036
W5BGA7	COP9 signalosome complex subunit 5b	12.18	49.9	6.93	1.78	1	1	1.325	1.299	1.312	0.762	0.859	0.810731	0.889	0.848	0.868831	1.064	0.853	0.958433	1.61786	1.50967	1.36854	0.933129	0.906511	0.845892
W5CW33	Nuclease S1	104.4	32.5	6.32	18.47	8	4	0.877	0.914	0.896	1.005	1.03	1.01749	1.321	1.127	1.2239	0.892	0.857	0.874916	0.880159	0.731722	1.02359	0.831352	1.39887	1.16296
W5HZJ1	Thiazole biosynthetic enzyme 1- chloroplastic	217.49	37.1	5.87	18.8	9	5	1.1	1.248	1.174	1.093	1.008	1.05037	0.973	1.04	1.00667	0.827	0.858	0.842584	1.11769	1.16621	1.39332	1.04341	1.19474	1.24661
W5F0L7	transport particle Bet3 containing	12.27	17.5	5.52	7.01	3	1	0.828	0.856	0.842	1.005	0.754	0.879492	1.347	1.759	1.55303	0.939	0.859	0.898861	0.95701	0.541963	0.936388	0.566309	1.72777	0.978452
Q8RYB1	porphobilinogen deaminase	229.05	33.2	5.74	27.27	5	7	1.143	1.179	1.161	1.023	1.071	1.04712	0.955	0.875	0.914876	0.734513	0.761062	0.747891	1.10886	1.26915	1.37391	1.14455	1.08254	1.23903
W5GAT4	Tetratricopeptide repeat (TPR)-like superfamily isoform 1	408.53	193.4	6.1	9.56	7	10	1.119	1.162	1.14	1.009	0.973	0.991198	0.901	0.966	0.93328	0.898	0.866	0.882127	1.15054	1.22195	1.2928	1.06206	1.05799	1.12365
W5DSX6	nucleosome assembly 1-like 1-like	89.26	31.6	4.75	8.3	6	1	0.919	0.855	0.887	1.066	1.057	1.06141	1.368	1.164	1.26587	0.783	0.871	0.826985	0.836086	0.701042	1.07309	0.838481	1.53071	1.28347
P27807	histone H2B	285.26	16.4	9.99	53.29	25	1	1.164	1.08	1.122	1.089	0.956	1.02286	1.131	1.051	1.09131	0.794	0.874	0.834149	1.09701	1.02821	1.34519	0.937282	1.30829	1.22624
W5CGW5	rhodanese-like domain-containing chloroplastic-like	72.15	5.5	8.47	61.22	1	2	0.912	0.937	0.925	1.022	1.103	1.06271	1.301	1.25	1.27554	0.801	0.877	0.839093	0.870247	0.725043	1.10217	0.833146	1.52014	1.2665
W5B085	SP1L1_ARATH ame: Full= SPIRAL1-like 1	14.37	9.8	9.63	10	2	1	1.202	1.589	1.396	0.932	0.81	0.870892	0.727	0.762	0.744148	1.045	0.879	0.962337	1.60285	1.87585	1.45054	1.17032	0.773272	0.904976
W5AFA2	fructose-1,6- cytosolic-like	70.94	6.1	4.64	54.55	1	1	0.934	0.895	0.915	1.217	1.011	1.11382	1.244	1.325	1.28483	0.794	0.879	0.83663	0.821128	0.711838	1.09318	0.866903	1.53572	1.33132
W5I2P6	anthocyanin 5-O-glucosyltransferase	6.17	9.8	4.54	8.89	1	1	1.187	1.085	1.136	1.027	0.993	1.01017	1.038	1.019	1.02836	0.869	0.88	0.874556	1.12451	1.10463	1.29889	0.982314	1.17586	1.15507
W5F083	60S ribosomal L5-2	66.74	13.8	6.38	10.08	1	1	1.33	1.129	1.229	0.933	0.993	0.962959	1.038	1.017	1.02798	0.717	0.881	0.799226	1.27646	1.19573	1.53796	0.936754	1.28621	1.20487
W4ZWJ3	60S ribosomal L10-3	204.09	26.7	10.18	28.27	7	6	1.171	1.061	1.116	1.031	0.968	0.999453	0.987	0.985	0.985975	0.923	0.882	0.902387	1.11637	1.13163	1.23646	1.01367	1.09263	1.10757
D2T2K0	type 1 non specific lipid transfer precursor	144.17	9.5	8.12	35.87	7	2	1.161	1.207	1.184	0.989	0.954	0.971661	0.879	0.65	0.764476	1.007	0.883	0.944908	1.21842	1.54863	1.25292	1.27102	0.809049	1.02831
W5AE72	ketol-acid chloroplastic-like	288.86	49.5	5.63	25.88	3	10	1.065	1.155	1.11	0.938	1.044	0.991029	0.888	0.889	0.888316	0.853	0.884	0.868217	1.12024	1.24977	1.2787	1.11563	1.02315	1.14145
W5EXT0	predicted protein	53.56	14.1	5.66	11.63	2	1	0.828	0.961	0.894	1.14	1.198	1.16942	1.104	1.201	1.15269	0.867	0.884	0.875639	0.76486	0.775961	1.02147	1.01451	1.3164	1.3355
W5C5N9	60S ribosomal L22-2	195.66	14.3	9.55	47.29	6	2	1.219	1.112	1.165	0.918	0.932	0.925327	1.049	1.03	1.03949	0.888	0.885	0.886277	1.25929	1.12099	1.31477	0.890176	1.17287	1.04406
W5F9T2	histone -like isoform 1	348.79	16.5	9.99	57.24	22	1	0.943	0.918	0.93	1.148	1.107	1.12761	1.228	1.042	1.13522	0.781	0.888	0.834534	0.825153	0.819624	1.11494	0.993299	1.3603	1.35119
W5HLG5	hypothetical protein F775_29164	40.41	5.6	9.42	20.37	2	1	1.247	1.232	1.24	0.806	0.927	0.866668	1.083	0.913	0.998385	0.808	0.889	0.848588	1.43024	1.24155	1.46072	0.86807	1.17652	1.02131
W5BLN6	NADP-dependent glyceraldehyde-3-phosphate dehydrogenase	659	53	6.83	48.19	2	2	1.393	1.292	1.343	0.714	0.857	0.785918	0.861	0.901	0.88102	0.971	0.89	0.930128	1.7085	1.52407	1.44361	0.892055	0.947203	0.844957
W5I9M0	plastid-specific ribosomal 6	55.28	12.5	7.3	19.49	2	1	1.075	0.881	0.978	0.973	0.892	0.932483	1.338	1.245	1.29132	0.848	0.89	0.869184	1.0488	0.757353	1.12518	0.722114	1.48567	1.07283
W5HWZ4	TPA: glutathione S-transferase domain containing	64.44	19.9	7.71	18.23	1	1	0.882	0.894	0.888	1.351	1.14	1.24542	1.311	1.115	1.2127	0.7	0.891	0.795583	0.713163	0.732407	1.1164	1.02698	1.52429	1.56542
W5FCI8	sufE chloroplastic-like	30.7	27.7	4.92	9.34	2	2	1.219	1.126	1.172	1.068	1.051	1.05933	0.902	0.889	0.895247	0.879	0.891	0.884921	1.10659	1.30941	1.32469	1.18329	1.01167	1.19709
W5AA71	lipid transfer	101.11	11.1	9.06	29.57	6	2	1.187	1.121	1.154	1.031	1.077	1.0543	0.92	0.704	0.812017	0.931	0.893	0.912205	1.09462	1.42122	1.26513	1.29837	0.89017	1.15577
W5FAL7	Heat shock cognate 70 kDa 1	467.68	68.7	6.11	20.13	4	2	1.142	1.091	1.117	0.973	1.048	1.01014	1.035	1.015	1.02541	0.857	0.899	0.877991	1.10559	1.08912	1.27199	0.985103	1.16791	1.15051
W5B2V6	FK506 binding	120.21	15.1	6.11	29.85	1	1	1.041	0.959	1	1.082	1.015	1.04851	1.161	1.199	1.17993	0.846	0.9	0.872629	0.953368	0.847181	1.14552	0.888619	1.35216	1.20155
W4ZPG4	ferredoxin-sulfite reductase precursor	280.95	70	7.94	17.32	3	9	1.018	0.961	0.989	1.017	0.998	1.00759	1.173	1.096	1.13453	0.873	0.901	0.88729	0.981778	0.871927	1.11489	0.88811	1.27865	1.13558
W4ZSC8	protochlorophyllide reductase B	385.61	42.2	9.17	30.38	5	5	1.214	1.14	1.177	1.101	1.073	1.08686	0.871	0.956	0.913942	0.849	0.902	0.875302	1.08299	1.28789	1.34475	1.1892	1.04414	1.24169
W5HVP3	Trigger factor	536.85	51.8	4.93	37.12	3	15	1.081	1.178	1.129	1.047	1.071	1.05937	0.88	0.981	0.930675	0.845	0.902	0.8738	1.06616	1.2136	1.29259	1.13829	1.06509	1.21238
W5E557	triticum beta-expansin	13.99	12.3	10.52	7.55	24	1	0.946	0.999	0.972	1.502	1.206	1.35372	1.01	0.98	0.994705	0.789	0.904	0.846614	0.718249	0.977482	1.14847	1.36092	1.17492	1.59898
W5C368	E3 ubiquitin- ligase SHPRH-like	5.33	149.7	7.97	1.13	3	1	1.075	0.941	1.008	1.049	0.991	1.01986	1.268	1.194	1.23099	0.739	0.904	0.821475	0.98836	0.818844	1.22704	0.828487	1.49851	1.24149
W5ALY9	pentatricopeptide repeat-containing chloroplastic-like	38.43	33	6.37	2.98	3	1	1.154	1.078	1.116	1.059	1.008	1.03348	0.956	0.991	0.973648	0.946	0.906	0.925913	1.07979	1.14614	1.20523	1.06145	1.05155	1.11618
W5CMJ2	Serine carboxypeptidase II-1	10.47	39.6	6.68	5.81	3	1	0.972	0.91	0.941	1.085	0.925	1.00482	1.222	1.344	1.28266	0.884	0.906	0.894769	0.93612	0.733342	1.05125	0.783384	1.43351	1.12299
W5CH11	Uroporphyrinogen decarboxylase chloroplastic	148.46	31.3	6.21	14.44	3	5	1.016	1.061	1.038	0.976	0.965	0.970718	1.064	1.051	1.05789	0.918	0.908	0.912781	1.06961	0.981465	1.1375	0.917596	1.15898	1.06347
W5FJ50	Dihydrolipoyllysine-residue acetyltransferase component of pyruvate dehydrogenase complex	30.86	48.4	9.17	3.24	1	1	1.153	1.124	1.139	0.934	1.038	0.986052	1.033	1.06	1.04661	0.79	0.908	0.84903	1.15497	1.08814	1.34137	0.942139	1.23271	1.16139
W5AK05	Glucose-6-phosphate cytosolic	314.66	62.2	7.44	22.05	1	1	1.317	1.189	1.253	0.944	0.895	0.91974	0.924	0.936	0.930367	0.919	0.908	0.913477	1.36207	1.34652	1.37141	0.988577	1.01849	1.00686
W5F5V6	bifunctional dihydroflavonol 4-reductase flavanone 4-reductase-like	51.35	23.8	4.98	5.63	3	1	0.894	0.888	0.891	1.121	1.055	1.08841	1.118	1.138	1.12824	0.789	0.91	0.849363	0.818713	0.789811	1.04913	0.964698	1.32833	1.28144
W5I4R6	transaldolase 2	26.63	42.8	5.39	5.81	1	1	1.12	1.111	1.116	1.057	1.042	1.04951	0.981	0.967	0.973732	0.904	0.911	0.907338	1.06291	1.14563	1.22946	1.07782	1.07317	1.15669
W5BJA1	hydroquinone glucosyltransferase	14.24	31.5	5.97	4.12	1	1	1.272	1.171	1.221	0.835	0.805	0.819889	0.951	0.987	0.968835	1.078	0.913	0.995449	1.48942	1.26044	1.22674	0.846263	0.973264	0.823637
W5EFU7	UPF0559 -like	37.7	21.4	4.93	13.83	6	2	0.992	1.004	0.998	1.103	1.018	1.06067	1.078	1.146	1.11192	0.914	0.913	0.913548	0.941187	0.897806	1.09276	0.953907	1.21715	1.16105
W5HQH3	stress enhanced chloroplastic-like isoform X1	35.94	12.7	11.82	8.87	2	1	0.981	0.863	0.922	0.889	0.827	0.857913	1.202	1.443	1.32249	1.071	0.913	0.991995	1.07506	0.697398	0.929746	0.648709	1.33316	0.864836
W5CBT5	Class I peptide chain release factor isoform 1	21.07	16.4	10.08	13.73	3	1	0.877	0.673	0.775	1.083	1.25	1.16643	1.362	1.141	1.25133	0.845	0.916	0.880222	0.664583	0.619493	0.880673	0.932153	1.4216	1.32515
W5GXB0	acetolactate synthase amino acid binding	27.7	43.2	5.86	4.59	3	2	1.157	1.103	1.13	1.115	1.062	1.0886	0.912	0.985	0.948959	0.821	0.917	0.869172	1.03835	1.19114	1.30048	1.14715	1.0918	1.25245
W5EVN6	ACT domain containing	194.41	29.4	5.43	31.15	3	7	0.95	0.973	0.962	0.887	0.994	0.940243	1.195	1.127	1.16105	0.925	0.92	0.922326	1.02268	0.828191	1.04255	0.809822	1.25883	1.01943
W4ZS86	2-nitropropane dioxygenase-related -like	29.08	14.2	6.68	16.79	2	1	0.929	0.956	0.942	1.214	1.103	1.15842	1.062	1.092	1.07711	0.942	0.92	0.931102	0.81351	0.874916	1.01212	1.07548	1.15681	1.24413
D8L9P6	60S ribosomal L37a	99.38	10.2	10.29	26.09	7	2	1.003	1.003	1.003	1.128	1.151	1.13945	0.936	0.91	0.92309	0.957	0.921	0.939066	0.880226	1.08654	1.06805	1.23438	0.982988	1.21338
W5D1N2	Indole-3-glycerol phosphate chloroplastic	70.32	31.2	5.08	8.64	1	2	0.996	0.987	0.991	1.027	1.026	1.02673	1.096	1.086	1.09129	0.936	0.921	0.928835	0.965276	0.908173	1.06701	0.940843	1.1749	1.1054
W5G112	2-isopropylmalate synthase A-like	610.65	67.2	6.77	33.17	4	13	1.057	1.066	1.061	1.056	0.998	1.02732	0.989	1.047	1.01773	0.919	0.925	0.92196	1.03304	1.04278	1.1511	1.00943	1.10387	1.11428
W5AQ58	predicted protein	86.93	16.9	6.77	19.25	2	2	0.909	0.91	0.91	0.923	1.052	0.987797	1.34	1.26	1.30032	0.872	0.927	0.899311	0.920776	0.699472	1.01137	0.759655	1.44591	1.09839
W5I8U3	5-enolpyruvylshikimate 3-phosphate synthase	164.62	41.7	5.53	19.95	6	6	1.06	1.03	1.045	1.075	1.113	1.09424	0.944	0.99	0.967311	0.933	0.93	0.931613	0.955173	1.08051	1.12192	1.13122	1.03832	1.17457
W5DXI6	probable glutamyl chloroplastic-like	378.94	103.2	6.52	22.29	7	16	1.072	1.078	1.075	0.985	1	0.99235	0.973	1.06	1.01654	0.932	0.93	0.930974	1.08334	1.05756	1.15476	0.9762	1.09192	1.06593
W5CDG5	2,3-bisphosphoglycerate-independent phosphoglycerate mutase	490.66	56.2	5.68	39.61	9	3	1.049	1.14	1.095	0.951	0.94	0.945428	1.023	0.955	0.988947	0.921	0.932	0.926401	1.15805	1.10709	1.18184	0.955995	1.06752	1.02054
W5F6B7	hypothetical protein F775_26301	15.37	8	9.09	9.59	1	1	0.505	0.668	0.586	0.901	0.496	0.698866	1.806	2.489	2.14775	0.724	0.932	0.827875	0.839173	0.273062	0.708403	0.325394	2.5943	0.844168
W5E013	3-ketoacyl- synthase 10-like	153.22	60.1	9.2	10.56	5	5	1.094	1.111	1.102	0.977	1.016	0.996496	0.852	0.924	0.88778	1.04	0.933	0.986102	1.10628	1.24175	1.11794	1.12246	0.900292	1.01054
W5FEV1	60S ribosomal L7-2	355.63	28.2	10.01	49.18	13	12	1.041	1.005	1.023	1.08	1.039	1.05937	1.053	1.007	1.02985	0.909	0.933	0.920979	0.965605	0.993287	1.1107	1.02867	1.11821	1.15027
W5EM06	LL-diaminopimelate chloroplastic-like	456.84	50	7.96	27.55	8	4	0.914	0.966	0.94	1.051	1.108	1.07952	1.208	1.103	1.15575	0.892	0.934	0.912868	0.870411	0.813005	1.02931	0.934047	1.26606	1.18256
W5H7D9	aminolevulinic acid dehydratase	284.63	41	6.2	26.65	7	4	1.222	1.181	1.202	1.073	1.013	1.04309	0.865	0.93	0.89755	0.885	0.934	0.909327	1.15187	1.33866	1.32132	1.16216	0.987049	1.14711
F4YWL9	60S ribosomal L21	135.52	18.7	10.42	25.61	6	2	1.147	1.149	1.148	1.143	0.985	1.06404	0.941	0.898	0.919464	0.877	0.936	0.906436	1.07913	1.24881	1.26676	1.15724	1.01437	1.17388
W5ABD3	Acetylornithine mitochondrial	125.92	38.1	5.97	19.06	1	1	0.916	0.954	0.935	1.171	1.189	1.17991	0.997	1.079	1.03797	0.941	0.936	0.938578	0.792672	0.901071	0.996489	1.13675	1.10589	1.25713
W5F5X0	OTU domain-containing 6B-like	20.83	34.4	7.15	4.84	3	1	0.936	0.965	0.95	1.05	1.003	1.0265	1.159	1.214	1.18661	0.89	0.937	0.913204	0.925627	0.800734	1.04047	0.865072	1.29939	1.12407
W5E143	26S proteasome non-ATPase regulatory subunit 3	7.68	8.3	9.52	17.11	2	1	1.138	1.148	1.143	0.848	0.931	0.889314	1.043	0.991	1.01722	0.951	0.937	0.944219	1.28535	1.12373	1.21061	0.874263	1.07731	0.941851
W5DQ62	cathepsin B	1.65	23.6	6.4	4.23	10	1	0.973	1.04	1.006	1.118	1.028	1.07258	1.084	1.111	1.09747	0.88	0.938	0.908692	0.93832	0.917039	1.10755	0.977321	1.20774	1.18035
W5FIP7	60S ribosomal L4-1-like	558.31	44.2	10.61	45.05	6	7	1.009	0.989	0.999	1.101	1.017	1.05903	1.071	1.051	1.06053	0.926	0.938	0.931803	0.943153	0.941816	1.07192	0.998583	1.13815	1.13653
W5G8G9	cyclophilin 1	82.82	17.6	7.37	18.07	6	2	0.971	0.815	0.893	1.103	1.04	1.07128	1.206	1.133	1.16981	0.864	0.939	0.901436	0.833792	0.763566	0.990893	0.915775	1.29772	1.18842
W5E8A1	Arginine biosynthesis bifunctional chloroplastic	66.95	44.3	5.45	5.56	3	2	0.938	0.94	0.939	1.124	1.055	1.08927	1.127	1.046	1.08656	0.974	0.939	0.956496	0.86209	0.864241	0.981758	1.00249	1.13598	1.13881
W5DR81	Calcium-transporting ATPase plasma membrane-type	71.46	113.5	5.05	1.81	10	1	1.385	1.624	1.504	0.845	0.759	0.801708	0.744	0.852	0.798329	0.789	0.939	0.864288	1.87649	1.88443	1.74062	1.00423	0.923684	0.927593
W5IBZ6	uncharacterized aarF domain-containing kinase chloroplastic-like	110.66	58.4	6.07	10.4	1	1	1.198	1.069	1.133	0.953	0.943	0.94764	1.016	1.039	1.02744	0.916	0.94	0.927776	1.19606	1.10317	1.22167	0.922333	1.10742	1.02141
W5CX03	mitochondrial glyco	69	29.4	4.54	17.78	3	3	1.132	1.023	1.077	0.933	0.942	0.937405	1.062	1.043	1.05234	0.923	0.94	0.931541	1.14921	1.02369	1.15644	0.890779	1.12968	1.0063
W5G4N1	Adenylate kinase A	356.25	22	5.71	45.81	3	1	0.847	0.929	0.888	1.247	1.191	1.2187	0.972	1.024	0.998421	0.904	0.94	0.922052	0.728746	0.88953	0.963204	1.22063	1.08282	1.32173
W4ZLP9	ran-binding 1	139.76	24	4.73	28.83	3	4	0.982	0.956	0.969	1.024	1.058	1.0413	1.173	1.071	1.12181	0.864	0.94	0.902131	0.930673	0.863885	1.07425	0.928236	1.24351	1.15427
W5DHZ1	26S proteasome non-ATPase regulatory subunit 14	72.28	22.9	7.3	10.34	6	2	1.034	1.09	1.062	1.048	1.077	1.0626	1.005	1.018	1.01116	0.912	0.94	0.926021	0.99928	1.05012	1.14666	1.05088	1.09194	1.14749
W5GQD5	NADP-dependent D-sorbitol-6-phosphate dehydrogenase	90.56	29.7	6	21.43	1	1	1.05	1.038	1.044	1.006	0.96	0.982894	1.114	1.144	1.12885	0.875	0.941	0.907689	1.06221	0.924871	1.15022	0.870703	1.24365	1.08285
W5D739	60S ribosomal L26-1	213.65	17.5	11.12	28.03	5	6	1.066	1.026	1.046	1.05	1.034	1.04206	0.949	0.972	0.960522	0.989	0.941	0.96492	1.00417	1.08942	1.08445	1.08489	0.995442	1.07995
W5I3E6	aspartate mitochondrial-like	151	47.2	6.98	11.97	6	5	1.127	1.054	1.09	0.955	0.93	0.942645	1.016	1.012	1.01393	0.995	0.95	0.972441	1.15655	1.07523	1.12111	0.929691	1.04267	0.96936
Q5I7K2	40S ribosomal S7	247.08	22.2	9.79	49.48	3	5	1.066	1.075	1.071	1.024	1.087	1.05522	0.971	0.961	0.966103	0.992	0.951	0.971782	1.01485	1.10847	1.10199	1.09225	0.994156	1.08587
Q84U05	acetolactate partial	91.73	64.6	6.27	8.36	8	5	1.091	1.097	1.094	1.073	1.032	1.05284	0.919	0.997	0.957728	0.934	0.952	0.943085	1.03864	1.14178	1.15951	1.09931	1.01553	1.11638
W5F470	Protoporphyrinogen chloroplastic	130.11	33.3	9.57	15.11	1	1	1.256	1.212	1.234	1.009	0.988	0.998526	0.799	0.745	0.772249	1.034	0.954	0.994021	1.23591	1.59805	1.24152	1.29301	0.776894	1.00453
W5H0G1	lysine--tRNA ligase-like	171.81	50.3	5.12	16.63	4	6	1.134	1.065	1.1	0.977	0.996	0.986643	0.947	0.961	0.953967	0.967	0.954	0.960278	1.11439	1.15256	1.14499	1.03425	0.993428	1.02746
W5HC45	predicted protein	21.08	10.1	9.64	9.89	3	1	1.001	0.973	0.987	0.918	0.936	0.927199	1.289	1.159	1.224	0.846	0.954	0.899908	1.06464	0.806481	1.09693	0.757515	1.36014	1.03033
W5AI62	hypothetical protein F775_09886	77.8	28.9	4.88	21.03	3	4	0.916	0.938	0.927	0.984	1.005	0.994722	1.187	1.149	1.16778	0.917	0.955	0.93566	0.93182	0.793729	0.990639	0.851805	1.24808	1.06312
W5HUX0	limit dextrinase	6.85	66.6	5.15	1.99	3	1	0.968	0.979	0.973	1.015	1.051	1.03278	1.106	1.15	1.1276	0.902	0.956	0.928969	0.942498	0.863244	1.04782	0.91591	1.21382	1.11175
W5GUW0	RNA-binding Nova-1	193.59	36.1	7.33	27.68	5	7	0.979	0.993	0.986	1.053	1.023	1.03811	1.019	1.029	1.02419	0.927	0.956	0.941648	0.949858	0.962768	1.04716	1.01359	1.08766	1.10244
Q6XPZ4	peptidylprolyl isomerase	379.65	25.9	9.57	39.18	22	1	1.378	1.442	1.41	0.52	0.846	0.683257	0.91	0.841	0.87551	0.849	0.957	0.903092	2.0634	1.6103	1.56112	0.780411	0.969459	0.756576
W5BTC1	acetate-- ligase chloroplastic glyoxysomal-like	201.64	70.2	5.94	10.76	6	7	1.111	1.102	1.106	0.965	0.931	0.948279	0.904	0.96	0.932279	1.026	0.957	0.991421	1.16662	1.18664	1.11586	1.01716	0.940347	0.956485
W5DSZ0	ferredoxin-NADP(H) oxidoreductase	702.2	28.7	5.6	60.78	4	3	1.006	1.015	1.01	0.935	0.94	0.937581	1.128	1.097	1.11286	0.884	0.957	0.920491	1.07762	0.907895	1.09763	0.8425	1.20898	1.01857
W5GGC8	predicted protein	195.57	41.4	8.34	26.88	1	3	1	0.991	0.996	0.917	0.985	0.951077	1.057	1.106	1.08143	0.943	0.958	0.950126	1.04673	0.92056	1.04778	0.879462	1.1382	1.001
W5DS46	hypothetical protein F775_12223	15.29	8.2	10.39	17.33	2	1	0.967	0.943	0.955	1.107	1.087	1.09714	1.14	1.03	1.08516	0.907	0.958	0.932605	0.87042	0.880028	1.02399	1.01104	1.16358	1.17643
Q8GZC1	thylakoid-bound ascorbate peroxidase	399.54	41.3	5.68	33.16	1	2	0.914	0.963	0.938	1.027	1.019	1.02321	1.119	1.059	1.08893	0.996	0.959	0.97751	0.916936	0.861595	0.959807	0.939646	1.11399	1.04675
Q8RW01	probable glutathione S-transferase GSTU6-like	27.03	25.2	5.34	7.3	2	1	1.235	1.057	1.146	0.32	0.722	0.521374	1.196	1.435	1.31566	0.928	0.959	0.943339	2.19736	0.870779	1.21446	0.396284	1.39468	0.55269
W5ARQ4	serine racemase	19.37	35.6	6.1	5.64	2	1	0.947	0.904	0.925	1.373	1.212	1.29258	0.887	1.018	0.95261	0.998	0.96	0.978984	0.715775	0.971226	0.945062	1.35689	0.97306	1.32033
W5B3Q6	wiskott-Aldrich syndrome family member 1-like isoform X1	20.28	4.6	9.7	24.39	1	1	0.817	0.88	0.848	1.172	0.982	1.07724	1.21	1.324	1.26699	0.936	0.961	0.948396	0.787559	0.669609	0.894551	0.850233	1.33593	1.13585
W5CW58	peroxiredoxin- mitochondrial-like	19.67	20.4	8.38	12.5	3	2	0.959	0.985	0.972	1.092	1.023	1.05773	1.145	1.091	1.11769	0.878	0.962	0.919779	0.919091	0.869784	1.05694	0.946352	1.21517	1.14998
W5DM75	von Willebrand factor type A domain containing expressed	128.62	55.4	4.89	12.02	1	5	1.139	1.223	1.181	1.005	1.004	1.00452	0.927	0.99	0.958728	0.855	0.962	0.908065	1.17571	1.23187	1.30059	1.04776	1.05579	1.10622
W5ANL0	gamma-glutamylcysteine synthetase	235.69	58.7	6.58	18.93	5	8	1.007	0.927	0.967	1.023	0.963	0.992637	1.139	1.163	1.15094	0.914	0.962	0.937666	0.974236	0.840237	1.03135	0.862457	1.22745	1.05863
W5ICA2	L-ascorbate peroxidase 6	75.17	35.7	6.42	7.83	2	2	1.017	0.976	0.996	1.002	0.995	0.99844	1.159	1.074	1.11611	0.938	0.963	0.950297	0.997913	0.892701	1.04847	0.894568	1.17449	1.05066
W5ERQ0	TPA: alpha-L-arabinofuranosidase family	337	72.2	5.5	17.93	4	8	0.932	0.879	0.905	1.068	1.058	1.06295	1.063	1.096	1.07914	1.012	0.964	0.987862	0.851824	0.839043	0.916567	0.984996	1.0924	1.07601
W5H4D7	50S ribosomal L3	165.44	23.2	10.24	36.74	3	6	0.992	1.026	1.009	1.046	1.019	1.0328	1.043	1.041	1.04237	0.958	0.964	0.961343	0.976954	0.967984	1.04957	0.990819	1.08429	1.07433
W5FVT5	GTPase obg	14.69	23.1	5.95	4.9	2	1	1.167	1.11	1.138	0.941	0.92	0.93048	0.968	0.892	0.930199	1.068	0.965	1.01641	1.22333	1.22369	1.1199	1.0003	0.915179	0.915455
W5HMU1	predicted protein	38.92	39.3	7.3	8.88	3	2	1.218	1.305	1.262	0.912	0.811	0.861364	0.96	0.894	0.927079	0.905	0.972	0.938343	1.4648	1.36097	1.34463	0.929116	0.987996	0.917963
W5H9P8	carbonic anhydrase	157.36	17.8	6.18	28.66	1	1	0.905	0.838	0.872	1.165	1.119	1.14199	0.843165	23.0216	0.790694	0.891579	1.02316	0.957434	0.763329	0.79314	0.958386	1.03905	1.20834	1.25554
Q9AU61	violaxanthin de- chloroplastic-like	253.61	51.2	5.45	20.04	4	9	1.013	0.999	1.006	0.921	0.934	0.927537	1.144	1.07	1.10722	1.011	0.975	0.993253	1.0844	0.908423	1.01266	0.837719	1.11474	0.933838
Q2TN84	USP family	69.71	17.9	6.19	25.3	3	3	0.893	0.909	0.901	1.083	1.036	1.05939	1.191	1.133	1.16207	0.902	0.975	0.938552	0.850605	0.775442	0.960117	0.911636	1.23816	1.12875
D6QX85	beta-cyanoalanine synthase	201.44	40.2	6.81	18.25	5	6	1.073	1.068	1.071	1.027	0.994	1.01073	0.995	0.977	0.986085	1.015	0.976	0.995705	1.05927	1.08574	1.07525	1.02499	0.990338	1.01509
W5D4T2	germin 5-1-like	128.29	22.9	7.37	19.55	2	3	0.954	0.976	0.965	0.964	0.969	0.966681	1.095	1.074	1.08433	0.929	0.977	0.952722	0.998165	0.889868	1.01279	0.891503	1.13814	1.01465
Q8LPA7	cold shock -1	121.39	21.4	6.1	17.9	2	2	1.082	1.05	1.066	1.084	1.084	1.0839	0.909	0.934	0.921567	1.036	0.977	1.00645	0.983588	1.15685	1.05928	1.17615	0.915658	1.07695
W5D5G2	40S ribosomal S2-3	331.59	23.3	9.64	52.58	5	2	1.103	1.131	1.117	0.933	0.929	0.931037	0.988	1.055	1.02152	0.946	0.979	0.96232	1.19928	1.09305	1.16029	0.911423	1.06152	0.967492
W5FKZ0	vesicle-associated membrane 726-like	93.31	16.6	9.5	18.49	7	3	1.091	1.057	1.074	1.023	1.032	1.02756	0.846	0.887	0.866701	1.109	0.984	1.04637	1.04485	1.23877	1.02607	1.1856	0.828292	0.982019
W5DKZ4	shikimate kinase family	133.43	18.4	5.24	28.57	3	1	1.029	1.066	1.047	0.9	0.843	0.871769	1.209	1.061	1.13537	0.956	0.986	0.970739	1.2012	0.922315	1.07873	0.767828	1.16959	0.898047
T1WSS4	glutathione peroxidase 4	16.94	21.3	7.03	5.88	2	1	0.94	0.925	0.932	1.052	1.011	1.0317	0.746497	0.796815	0.771597	0.94327	1.09789	1.02021	0.903627	0.769581	1.01648	0.851657	1.32082	1.12488
W5F4B0	L-ascorbate peroxidase chloroplast expressed	108.51	34.1	7.01	20.19	2	1	0.952	0.92	0.936	0.821	0.87	0.845216	1.273	1.572	1.42265	0.764	0.989	0.876887	1.10759	0.658035	1.06759	0.594113	1.62239	0.963882
W5CEI3	coatomer zeta1 subunit	30.86	15.2	7.28	7.41	3	1	0.937	0.949	0.943	0.958	0.959	0.958342	1.103	1.115	1.10905	1.091	0.992	1.04174	0.984078	0.850353	0.905295	0.864112	1.06461	0.919943
W5F1R3	Nucleoside-triphosphatase	140.67	41.5	6.27	12.79	7	2	0.956	0.972	0.964	1.112	1.051	1.08159	1.032	1.009	1.02049	0.953	0.994	0.973846	0.891249	0.944615	0.989857	1.05988	1.0479	1.11064
W5DYW5	Phosphoserine chloroplastic	131.52	29.5	7.75	15.27	1	1	0.852	0.957	0.905	1.126	1.071	1.09812	1.162	1.137	1.14921	0.878	0.995	0.936692	0.823854	0.787227	0.965839	0.955542	1.22689	1.17234
W5FWX0	thioredoxin chloroplastic-like	99.42	29.1	6.25	11.65	4	3	0.977	0.962	0.97	0.92	0.936	0.92789	1.113	1.045	1.07866	1.013	0.996	1.00451	1.04488	0.898834	0.965184	0.860226	1.07382	0.923726
W5EZ14	Elongation factor 1-alpha	541.79	42.3	8.48	47.78	27	1	0.946	0.995	0.971	0.873	0.981	0.927151	1.166	1.149	1.15761	0.931	0.998	0.96436	1.04688	0.838465	1.00649	0.800919	1.20039	0.961416
W5DAP6	enoyl- -hydratase	119.72	36.9	5.99	19.82	3	4	1.1	1.076	1.088	0.893	0.956	0.924707	1.026	1.074	1.05022	0.928	0.998	0.963024	1.17666	1.03604	1.12984	0.880492	1.09054	0.960212
W5GIZ4	dynamin homolog	111.58	68.9	9.33	10.81	4	1	0.757	0.808	0.783	1.225	1.151	1.18824	1.24	1.006	1.12282	1.008	0.999	1.0035	0.658555	0.696923	0.779789	1.05826	1.1189	1.18409
W5E570	small nuclear ribonucleo Sm D3-like	76.62	15.1	9.57	25.19	4	3	0.955	0.849	0.902	1.1	1.167	1.13373	1.046	1.032	1.03871	0.917	0.999	0.957942	0.795492	0.868258	0.941468	1.09147	1.08432	1.1835
Q1W692	calcium-dependent kinase	62.13	59.4	6.01	8.65	7	3	0.94	1.011	0.975	1.143	1.137	1.1401	0.931	1.021	0.976096	0.943	0.999	0.970935	0.855395	0.999121	1.00443	1.16802	1.00532	1.17423
W5FEV7	GTP-dependent nucleic acid-binding engD	281.91	40.3	5.15	30.27	2	1	1.369	1.153	1.261	0.761	0.867	0.813728	0.774	0.792	0.782911	1.212	1	1.10579	1.54981	1.61082	1.14047	1.03936	0.708008	0.735877
Q7X9K6	40S ribosomal S3a	126.57	12.6	7.14	60.18	3	3	0.961	0.93	0.945	1.054	1.047	1.05061	1.022	0.988	1.00478	1.015	1.003	1.00868	0.899909	0.940955	0.937311	1.04561	0.996127	1.04156
W4ZVZ8	protease Do-like chloroplastic-like	276.56	65.2	6.02	19.5	3	10	1.055	1.069	1.062	0.978	0.991	0.984633	0.913	0.939	0.92629	1.007	1.003	1.00503	1.07837	1.14629	1.05648	1.06299	0.921655	0.979706
W5G5Z8	FKBP-type peptidyl-prolyl cis-trans isomerase 4	151.83	22.4	9.03	24.77	2	5	1.01	0.962	0.986	0.964	0.921	0.942636	1.052	1.076	1.06406	0.998	1.005	1.00156	1.04586	0.926511	0.984323	0.885886	1.0624	0.941163
W5HGE4	proteasome subunit alpha type-7-A-like	156.04	22.6	9.41	20	2	3	0.958	0.993	0.975	1.003	1.03	1.01623	1.06	1.046	1.05276	1	1.005	1.0023	0.959564	0.92627	0.972897	0.965303	1.05034	1.01389
W5F2L1	stem-specific TSJT1-like	86.89	20	5.54	13.66	3	3	1.044	1.06	1.052	0.955	0.921	0.938216	0.988	0.931	0.959488	1.025	1.005	1.01499	1.12121	1.09635	1.0364	0.977829	0.945316	0.924358
W4ZM66	chloroplast inner envelope	366.79	32.1	6.25	32.64	2	3	0.818	0.735	0.777	1.125	1.058	1.09136	1.256	1.308	1.28161	0.832	1.005	0.918722	0.71191	0.606231	0.845687	0.851556	1.39499	1.18791
W5CQ46	carbonic anhydrase	241.95	12.8	5.21	46.09	2	2	0.79	0.85	0.82	1.122	1.086	1.10381	0.669395	0.770781	0.720079	0.814456	0.885853	0.85	0.742744	0.716973	0.850178	0.965302	1.18579	1.14464
W5HNZ0	Reticulon B2	20.64	22.4	8.43	3.48	3	1	1.134	1.022	1.078	0.843	0.844	0.843496	1.14	1.136	1.13778	0.93	1.007	0.968408	1.27815	0.947565	1.11329	0.741356	1.17489	0.871013
Q6XW17	photosystem II 10 kDa polypeptide	260.19	10.2	8.65	52.53	6	4	0.964	0.963	0.964	0.996	1.005	1.00022	1.127	1.071	1.0991	0.96	1.007	0.983381	0.963545	0.876865	0.980046	0.91004	1.11767	1.01713
W5DXN9	pentatricopeptide repeat-containing chloroplastic-like	31	51.4	5.67	2.57	1	1	1.028	1.027	1.028	1.106	1.097	1.10138	0.868	0.932	0.899953	1.06	1.008	1.034	0.932953	1.14177	0.993752	1.22382	0.870364	1.06517
W5A9E1	RS271_HORVU ame: Full=Ubiquitin-40S ribosomal S27a Contains: ame: Full=Ubiquitin Contains: ame: Full=40S ribosomal S27a Flags: Precursor	207.61	17.6	9.8	36.77	40	6	1.057	1.045	1.051	1.053	0.996	1.02425	0.957	0.947	0.952148	1.031	1.01	1.02029	1.02639	1.10412	1.03038	1.07573	0.933216	1.00388
W5GAS6	aldo keto reductase family	62.6	25.2	8.78	11.71	1	1	1.093	1.108	1.101	0.912	0.932	0.922171	0.917	0.972	0.944321	1.095	1.01	1.05235	1.19356	1.16556	1.04591	0.976544	0.897346	0.876298
B1A5N8	Xa21 partial	5.76	31.5	5.72	3.82	4	1	0.86	0.923	0.892	1.13	1.085	1.10756	1.052	1	1.02622	1.093	1.011	1.05194	0.804964	0.868764	0.847526	1.07926	0.975553	1.05287
W5D6A1	WHW2_WHEAT ame: Full=Wheatwin-2 ame: Full=Pathogenesis-related 4b Flags: Precursor	131.75	8	5.74	43.42	4	1	1.081	1.279	1.18	0.889	1.085	0.987059	0.676	0.662	0.668976	1.146	1.015	1.08074	1.19558	1.76405	1.09194	1.47548	0.618998	0.913318
W5EWZ8	FN3KR_ORYSJ ame: Full= -ribulosamine 3- chloroplastic ame: Full=Fructosamine 3-kinase-related Flags: Precursor	62.41	34.4	7.83	8.47	3	2	1.056	1.072	1.064	0.887	0.918	0.902467	1.017	0.997	1.00705	1.015	1.016	1.01551	1.17897	1.05654	1.04773	0.896152	0.991667	0.888684
W5EMA7	alpha 1 subunit of 20S proteasome	346.12	27.4	6.8	47.15	4	11	1.015	1.033	1.024	0.97	0.991	0.98009	0.949	0.93	0.93939	1.021	1.019	1.02021	1.04495	1.09022	1.00386	1.04333	0.920785	0.960679
W5DNW1	hypothetical protein F775_26908	33.01	11.1	6.55	10.53	3	1	0.971	0.944	0.958	0.952	1.006	0.978858	1.063	1.064	1.06352	1.056	1.023	1.03943	0.978209	0.900339	0.921201	0.920395	1.02317	0.941722
W5ET04	Ribulose bisphosphate carboxylase small chain OS=Triticum aestivum PE=3 SV=1 - [W5ET04_WHEAT]	114.68	18.2	8.05	20.75	3	2	0.826	0.981	0.903	1.048	1.022	1.03483	1.056	1.02	1.03792	1.078	1.02	1.04895	0.872996	0.870396	0.861244	0.997021	0.989486	0.986539
W5G2Y4	PREDICTED: uncharacterized protein LOC100837107	32.14	29.7	6.01	4.37	1	1	0.937	0.872	0.905	1.098	1.098	1.09804	1.096	1.048	1.07203	0.978	1.024	1.00112	0.823966	0.843953	0.903734	1.02426	1.07083	1.09681
A6Q0N9	3 -N-debenzoyl-2 -deoxytaxol N-benzoyltransferase-like	63.29	46.4	6.05	14.56	4	5	1.087	1.09	1.088	1.006	1.088	1.04703	0.901	0.9	0.900635	1.005	1.026	1.01533	1.03924	1.20817	1.07168	1.16255	0.887033	1.03122
W5BGP8	brain 44	31.57	12	8.68	9.26	1	1	0.992	1.014	1.003	1.063	1.047	1.05487	0.893	0.937	0.915403	1.114	1.027	1.07045	0.951038	1.09593	0.937197	1.15236	0.855158	0.985446
W5FGU7	UDP-glycosyltransferase 91C1-like	21	40.7	6.24	4.5	8	1	1.113	1.09	1.102	0.997	0.993	0.995293	0.838	0.932	0.885126	1.087	1.028	1.05765	1.10673	1.24448	1.04148	1.12446	0.836879	0.941041
W5DYW7	ascorbate peroxidase	271.46	27.5	6.24	46.4	4	4	0.96	0.935	0.947	1.046	1.058	1.05247	0.983	0.997	0.990229	1.028	1.029	1.02869	0.900078	0.956649	0.920883	1.06285	0.962613	1.02311
W5F8D5	Citrate synthase peroxisomal	249.68	22.7	9.32	40.4	1	6	0.903	0.927	0.915	1.017	0.998	1.00759	1.069	1.029	1.04933	1.036	1.028	1.03203	0.908383	0.886873	0.872249	0.97632	0.983511	0.960222
W5C7C3	predicted protein	55.49	43.2	7.06	5.75	6	1	0.976	0.96	0.968	1.06	1.099	1.0797	0.896	0.952	0.92391	1.114	1.031	1.07247	0.896701	1.0479	0.902743	1.16862	0.861479	1.00674
W5EKJ6	Fumarate hydratase chloroplastic	512.16	53.2	7.61	33.6	1	13	0.986	1	0.993	0.952	0.98	0.966008	1.026	1.035	1.03041	0.981	0.997	0.988941	1.02788	1.00405	0.963642	0.976811	0.959757	0.937501
W5FUB6	Phosphoribosylformylglycinamidine cyclo- chloroplastic	133.47	34.3	4.93	18.63	5	5	1.042	1.002	1.022	0.92	0.967	0.943656	1.05	1.036	1.04309	0.959	0.98	0.969483	1.08298	1.05413	0.979743	0.973359	0.929436	0.904675
W4ZQ85	chitinase 1	196.13	22.8	5.07	26.7	1	4	0.941	0.861	0.901	1.046	1.03	1.03814	1.058	1.024	1.04101	1.059	1.037	1.04773	0.867966	0.865573	0.860015	0.997243	0.993579	0.99084
W5HXG5	delta(24)-sterol reductase-like	91.82	64.8	7.97	8.2	3	5	1.007	1.082	1.045	1.045	1.012	1.02858	0.868	0.88	0.873983	1.107	1.037	1.07212	1.01582	1.19551	0.974564	1.17689	0.81519	0.959391
W4ZMT7	uncharacterized urease accessory ureG-like	65.83	30.2	6.29	10.32	1	1	0.925	0.913	0.919	1.042	1.024	1.03298	1.063	1.02	1.04128	1.086	1.038	1.06195	0.889583	0.882486	0.865311	0.992023	0.980538	0.972716
W5DED7	VAMP YKT62	13.09	22.1	7.64	6.81	2	1	0.917	0.934	0.926	1.006	1.007	1.00672	1.149	1.053	1.10105	0.997	1.038	1.01775	0.919461	0.840681	0.909494	0.91432	1.08185	0.98916
W5ATW1	S-adenosylhomocystein hydrolase 2	513.52	26	5.03	60.34	5	1	1.019	1.057	1.038	0.954	0.968	0.960758	1.12001	1.10328	1.11198	0.994947	0.90521	0.95005	1.08025	1.11564	0.951757	1.03276	0.853102	0.881052
W5HWC9	UPF0261 YPO3839 y0391 YP_3209-like	17.86	79.2	5.44	2.82	4	2	1.154	1.124	1.139	0.95	0.856	0.90291	0.857	0.827	0.842044	1.215	1.039	1.1267	1.26135	1.35253	1.01082	1.07228	0.747356	0.801377
Q43207	TPA: peptidyl-prolyl isomerase	287.76	62	5.4	24.51	7	12	0.985	0.958	0.972	1.01	1.002	1.00603	1.01	0.995	1.00247	1.022	1.04	1.03105	0.966008	0.969435	0.942562	1.00355	0.97228	0.975728
B2KTA6	Calcium-dependent kinase 2	0.13	61.7	5.39	2.31	2	1	0.947	0.979	0.963	1.141	1.062	1.1012	0.975	0.981	0.977999	1.038	1.04	1.03903	0.874149	0.984267	0.92645	1.12597	0.941259	1.05983
Q8RVZ9	ferredoxin-NADP(H) oxidoreductase	600.38	38.8	8.1	44.48	6	3	0.892	0.99	0.941	0.872	0.943	0.907556	1.098	1.08	1.08912	1.103	1.04	1.07161	1.03658	0.863774	0.877886	0.833292	1.01634	0.846906
W4ZND2	TPA: oxidoreductase	162.14	25.6	5.03	26.5	3	2	1.006	1.059	1.032	0.886	0.9	0.892725	1.00427	1.03562	1.02001	0.987709	0.91396	0.950555	1.15621	1.02341	0.953351	0.885144	0.931542	0.824549
W5CJ35	hydroquinone glucosyltransferase	64.78	13.4	5.43	26.23	2	2	0.979	0.963	0.971	0.936	0.989	0.962354	1.042	1.015	1.02859	1.078	1.041	1.05953	1.00884	0.943873	0.91631	0.935604	0.970798	0.908283
Q5XUV6	proteasome subunit beta type-5-A-like	85.4	29.9	5.83	7.89	1	2	1.057	1.011	1.034	0.929	0.967	0.947954	0.944	0.933	0.938279	1.05	1.042	1.046	1.09084	1.10209	0.988599	1.01031	0.897021	0.906269
W5GIK1	COBW domain-containing 2-like isoform 1	203.47	34.8	5.99	29.28	3	7	1.092	1.075	1.083	0.995	0.997	0.995864	0.948	0.936	0.941934	0.974	1.042	1.00831	1.08753	1.1498	1.0741	1.05725	0.934166	0.987652
W5CUZ3	WD-40 repeat-containing MSI4-like	199.5	50.3	6.37	18.9	3	6	0.974	0.99	0.982	1.033	1.018	1.02563	0.936	0.954	0.945091	1.072	1.046	1.05931	0.957347	1.03893	0.926913	1.08522	0.892177	0.968211
W5CCJ9	Ribonuclease 2	58.42	7.8	7.28	26.76	3	2	1.027	1.059	1.043	0.819	0.893	0.855607	1.093	1.048	1.07034	1.019	1.049	1.03418	1.21901	0.974451	1.00852	0.799381	1.03496	0.827328
W5I3U6	Subtilisin-like protease	28.55	32.5	8.38	3.18	1	1	0.952	0.919	0.935	1.193	1.083	1.13815	0.886	0.822	0.854005	1.16	1.05	1.10492	0.821589	1.09495	0.846301	1.33272	0.772911	1.03008
W5D604	long chain acyl- synthetase 4-like	161.41	73.1	5.74	15.63	3	7	0.955	0.958	0.957	1.046	1.056	1.0508	1.008	1.034	1.0209	1.009	1.051	1.02959	0.910311	0.93697	0.929062	1.02929	0.99156	1.0206
W5GZQ2	Anthocyanidin 5,3-O-glucosyltransferase	44.36	56.5	6.43	3.45	1	1	1.213	1.107	1.16	0.719	0.877	0.797982	0.835	0.852	0.843477	1.262	1.053	1.15768	1.45325	1.37487	1.00172	0.946063	0.72859	0.689292
W5HIA9	transketolase 1	685.02	41.9	5.74	56.92	1	2	1.027	1.076	1.052	1.053	0.987	1.01991	0.862	0.901	0.881272	1.097	1.054	1.07549	1.03107	1.19328	0.977791	1.15732	0.819417	0.948324
W5GU03	riboflavin biosynthesis ribD	6.37	29.8	9.36	7.3	3	2	0.991	0.97	0.98	1.003	1.012	1.00764	1.007	1.007	1.00712	1.028	1.054	1.04104	0.972716	0.973216	0.941514	1.00051	0.967425	0.967923
W5C6B8	2-oxoglutarate dehydrogenase E1 mitochondrial	130.03	91.5	7.05	8.08	4	2	1.068	1.053	1.06	0.893	0.976	0.934494	1.041	1.057	1.04866	0.948	0.965	0.956618	1.13459	1.10835	1.01107	0.976873	0.912226	0.891129
W5F5B0	Bifunctional 3-dehydroquinate dehydratase shikimate chloroplastic	194.08	47.5	6.99	13.54	3	4	1	1.011	1.005	0.939	1.001	0.970133	1.085	1.057	1.0706	0.955	0.946	0.950437	1.0364	1.05787	0.939143	1.02072	0.887764	0.906161
W5H4P1	nicotianamine aminotransferase A-like	15.52	47.5	5.35	2.06	2	1	0.99	1.039	1.015	0.988	1.026	1.00709	0.935	0.88	0.907511	1.132	1.057	1.09465	1.0074	1.11794	0.92682	1.10973	0.829043	0.920015
W5CIG8	bifunctional methylthioribulose-1-phosphate dehydratase enolase-phosphatase E1	50.56	38.4	6.6	9.78	1	3	0.844	0.878	0.861	1	1.064	1.03185	1.135	1.034	1.08472	1.134	1.06	1.0968	0.834574	0.793898	0.785154	0.951261	0.988986	0.940784
S4VQP9	TCP-1 cpn60 chaperonin family	476.24	58	5.55	35.93	5	9	1.006	1.043	1.025	1.063	1.013	1.03796	0.922	0.917	0.91958	1.044	1.063	1.05394	0.987253	1.11435	0.972284	1.12873	0.872515	0.984838
W5CDR2	hypothetical protein TRIUR3_14202	2.43	33.7	7.25	5.92	1	1	0.708	0.638	0.673	1.193	0.944	1.06803	1.175	1.404	1.28928	1.233	1.064	1.14875	0.630137	0.522001	0.585863	0.828392	1.12234	0.929738
W5DZ84	polyneuridine-aldehyde esterase-like	13.18	29.5	5.83	6.72	2	1	1.055	1.068	1.062	0.934	0.899	0.916461	0.885	0.908	0.896115	1.18	1.065	1.12233	1.15848	1.18478	0.945973	1.0227	0.798439	0.816566
W5A5U1	mitogen-activated kinase 6-like	79.36	42.8	6.16	14.1	55	5	1.005	1.059	1.032	0.873	0.94	0.906585	0.931	0.881	0.906086	1.199	1.067	1.13307	1.13816	1.13878	0.910657	1.00055	0.799675	0.800114
W5CWR9	auxin-induced PCNT115-like	258	37.7	6.86	32.55	3	10	0.966	0.975	0.971	0.942	0.963	0.952727	1.013	0.999	1.00582	1.051	1.068	1.05977	1.01868	0.96491	0.915788	0.947216	0.949092	0.898995
W5FZJ6	hypothetical protein F775_30329	44.84	18.5	6.39	10.53	2	2	0.972	0.968	0.97	0.965	0.979	0.971893	1.038	0.965	1.00175	1.104	1.07	1.087	0.998028	0.968281	0.892342	0.970194	0.921573	0.894105
W5E2H7	probable inactive receptor kinase At1g48480-like	32.32	8.4	5.38	15.38	2	1	0.972	0.975	0.973	1.021	1.062	1.04123	0.93	0.988	0.959346	1.083	1.07	1.07629	0.934715	1.01449	0.904264	1.08535	0.891344	0.967422
W5G076	nucleic acid binding	32.03	31.3	9.32	6.76	1	1	0.96	0.943	0.952	0.932	1.003	0.967163	1.011	0.991	1.00119	1.144	1.072	1.10808	0.98399	0.950551	0.858853	0.966017	0.903531	0.872827
W5HGW9	pyrophosphate-dependent phosphofructo-1-kinase	30.63	24.6	6.68	5.75	5	1	1.025	1.075	1.05	1.021	0.99	1.00511	0.876	0.954	0.914807	1.082	1.073	1.07753	1.04433	1.14742	0.974142	1.09871	0.848988	0.932796
W5HVI8	Phosphoserine chloroplastic	70.35	26.4	4.7	13.52	6	3	0.892	0.937	0.915	1.006	0.988	0.99733	0.894563	0.84514	0.870088	0.853621	0.827427	0.840503	0.91713	0.86594	0.838409	0.944184	0.968206	0.914165
W5HWH2	Sister chromatid cohesion PDS5-B-B	118.3	141.6	6.65	5.63	2	1	1.153	1.12	1.136	0.736	0.929	0.832878	0.897	0.824	0.860652	1.165	1.075	1.12019	1.36452	1.32048	1.01453	0.96773	0.768306	0.743513
W5CS29	transaminase transferring nitrogenous groups	235.93	56.5	7.4	16.6	4	6	1.017	1.002	1.009	1.026	0.997	1.0115	0.891	0.964	0.9276	1.097	1.077	1.08681	0.997862	1.08811	0.928714	1.09045	0.853508	0.930704
W5DN04	probable plastid-lipid-associated chloroplastic-like	162.62	33.7	9.83	20.45	1	2	0.952	0.865	0.908	0.934	0.981	0.957661	1.141	1.093	1.11716	1.024	1.08	1.05172	0.948501	0.813081	0.863675	0.857227	1.06223	0.910569
W5EM83	probable Xaa-Pro aminopeptidase P-like	48.81	44.4	6.54	9.44	3	3	1.026	0.978	1.002	0.937	0.915	0.926298	0.926	0.96	0.942888	1.199	1.08	1.13936	1.08164	1.06261	0.879367	0.982406	0.827556	0.812996
W5AYW5	2,3-dimethylmalate lyase	128.62	33.9	5.49	14.7	3	3	1.109	1.003	1.056	0.877	0.927	0.902076	0.911	0.919	0.914982	1.128	1.082	1.10514	1.17036	1.15385	0.955308	0.985895	0.827931	0.816253
W5I493	NADH dehydrogenase subunit 9 (mitochondrion)	163.65	22.5	7.12	29.47	28	5	0.947	0.987	0.967	1.004	1.002	1.00262	0.973	0.963	0.967786	1.089	1.084	1.08641	0.964308	0.999017	0.889939	1.03599	0.890814	0.922878
W4ZS75	Monothiol glutaredoxin-S11	219.21	53	5.2	17.38	3	3	1.088	1.067	1.077	0.947	0.937	0.942177	0.948	0.967	0.957572	1.169	1.084	1.12653	1.14327	1.12489	0.956178	0.983922	0.850022	0.836355
W5BYC1	clathrin light chain 1-like	46.35	22.3	8.35	8.46	3	2	0.964	0.987	0.975	0.892	0.95	0.920983	0.924	0.982	0.953232	1.223	1.085	1.15396	1.05897	1.02315	0.845171	0.96617	0.82605	0.798104
W5A1W2	proline iminopeptidase-like	35.25	22.1	6.43	12.5	2	1	0.949	0.977	0.963	0.996	1.038	1.01692	0.975155	1.02692	1.00061	0.890136	0.87089	0.88022	0.947435	0.99676	0.877762	1.05206	0.880616	0.926461
Q1PBI3	glucose-6-phosphate isomerase	383.05	62.2	7.46	24.87	3	2	1.049	0.975	1.012	1.065	1.014	1.03951	0.836	0.848	0.842125	1.207	1.087	1.14665	0.97358	1.20178	0.882613	1.23439	0.734422	0.906565
W5I6H7	beta-glucosidase isozyme 2 precursor	97.76	34.3	7.8	8.74	1	2	0.897	0.84	0.869	1.133	1.017	1.07524	1.092	1.045	1.06842	1.03	1.091	1.06027	0.807953	0.813112	0.819364	1.00638	1.00769	1.01412
W5FEI2	aspartate carbamoyltransferase 1	24.15	16.6	7.44	8.05	2	1	0.819	0.997	0.908	1.11	1.132	1.12111	0.891	0.859	0.875006	1.198	1.093	1.14529	0.80998	1.0378	0.79288	1.28126	0.764003	0.978889
W5GDJ5	fumarylacetoacetate hydrolase	145.68	46.8	5.78	14.75	3	5	1.004	0.958	0.981	0.954	0.973	0.963656	0.956	0.978	0.966938	1.14	1.094	1.11698	1.01836	1.01491	0.878573	0.996606	0.865668	0.86273
W5HQS1	Aha1 domain-containing isoform 1	136.23	15.3	5.36	36.09	3	4	0.986	1.011	0.999	1	0.997	0.998427	0.989	1	0.994663	1.049	1.094	1.07116	1.00008	1.00387	0.932175	1.00378	0.928585	0.932099
W5DPL1	glycosyl hydrolase family 1 expressed	106.07	18.9	5.66	28.49	1	1	0.946	0.962	0.954	1.034	1.081	1.05752	0.873	0.848	0.860047	1.189	1.099	1.1439	0.902255	1.10942	0.834122	1.22961	0.751852	0.924485
O24401	Chlorophyll a-b binding chloroplastic	287.01	28.2	5.43	28.95	43	1	1	1.018	1.009	1.055	1.068	1.06125	0.921	0.893	0.907035	1.068	1.099	1.08376	0.950793	1.11245	0.931043	1.17002	0.836934	0.979228
W5CMN1	ABC transporter G family member 7	96.71	67.9	8.98	5.72	1	1	0.881	0.887	0.884	1.22	1.112	1.16599	0.991	1.038	1.01415	0.996	1.101	1.04836	0.758241	0.871771	0.843324	1.14973	0.967368	1.11221
W5H4F9	kynurenine formamidase-like	64.45	30.5	5.54	8.04	2	2	0.913	0.993	0.953	0.872	0.929	0.900743	1.027	1.02	1.02358	1.165	1.101	1.13331	1.05833	0.931321	0.841156	0.879988	0.903186	0.794793
W5I1K8	Subtilisin-like protease	27.31	44.2	7.99	2.87	2	1	0.75	0.89	0.82	1.283	1.113	1.19811	0.856	0.964	0.909805	1.286	1.108	1.19669	0.684584	0.901522	0.685398	1.31689	0.760268	1.00119
W5AJK0	Thioredoxin-like 4A	17.65	11.9	6.07	13.73	6	1	0.824	0.874	0.849	1.072	1.115	1.09318	1.022	1.055	1.03839	1.068	1.11	1.08911	0.776678	0.817662	0.779583	1.05277	0.953429	1.00374
W5ER88	SPZX_HORVU ame: Full=Serpin-ZX ame: Full=BSZx ame: Full= x	113.94	42.6	6.3	11.03	4	4	0.94	1.046	0.993	0.947	0.938	0.942513	0.95	0.91	0.929929	1.094	1.111	1.10243	1.05386	1.06812	0.900989	1.01353	0.843528	0.854942
W5E6V6	glycosyl hydrolase family 1 expressed	109.51	73.4	6.67	10.19	4	3	0.962	0.981	0.971	0.976	0.982	0.979147	0.963	0.945	0.953954	1.157	1.114	1.13513	0.991929	1.01813	0.85562	1.02641	0.840388	0.862582
W5AEY8	peptide methionine sulfoxide reductase chloroplastic-like	80.32	14.6	5.54	19.55	3	2	1.01	1.128	1.069	0.864	0.933	0.89877	1.111	1.122	1.11657	0.999	0.94	0.969749	1.18911	1.10208	0.957162	0.926808	0.868508	0.80494
W5EY15	ATPase ASNA1	11.77	20.9	4.89	6.63	3	1	1.111	1.131	1.121	0.924	0.882	0.902815	0.892	0.886	0.889159	1.087	1.124	1.10551	1.2414	1.26047	1.01379	1.01536	0.804296	0.816649
W5A2H0	Cysteine ase RD21a	114.16	31.5	6.89	14.09	3	3	1.033	1.014	1.023	0.91	0.915	0.912492	1.008	0.924	0.966172	1.113	1.125	1.11916	1.12163	1.05931	0.914504	0.944441	0.8633	0.815336
W5I8H2	Structural maintenance of chromosomes 1A	17.95	44.7	8.63	2.78	1	1	0.953	0.974	0.963	1.007	1.068	1.03727	0.889	0.833	0.861038	1.198	1.129	1.16356	0.928824	1.11893	0.82801	1.20467	0.740003	0.891461
W5FCR1	NAD-dependent epimerase dehydratase	173.41	31.3	8.76	29.31	3	2	0.943	1.046	0.995	0.899	0.874	0.886311	1.012	0.993	1.00249	1.234	1.13	1.18223	1.12225	0.992193	0.841347	0.884111	0.847967	0.749696
W5F967	Chlorophyll a-b binding chloroplastic	318.92	28	5.43	43.77	35	1	0.933	0.987	0.96	1.034	1.01	1.02156	0.911	0.951	0.930678	1.127	1.131	1.12897	0.939744	1.03151	0.850334	1.09765	0.824357	0.904857
W5AUV9	heat shock STI-like	212.01	64.6	7.2	19.76	3	4	0.985	0.98	0.983	0.971	0.949	0.96	0.95	1.042	0.996195	1.275	1.134	1.20455	1.02353	0.986344	0.81573	0.963666	0.827025	0.796976
W5BLL4	Chlorophyll a-b binding chloroplastic	161.56	17.5	8.84	19.88	4	2	0.922	0.975	0.948	0.956	0.987	0.971129	0.975	0.952	0.963804	1.111	1.136	1.12365	0.976583	0.984006	0.844025	1.0076	0.857744	0.864263
W5A4D0	sugar transporter	15.9	37.1	9.44	4.36	2	1	1.029	1.041	1.035	1.005	0.954	0.979466	0.791	0.894	0.84253	1.241	1.138	1.18951	1.05652	1.22824	0.869957	1.16253	0.708298	0.823417
W5CUL3	Ubiquitin carboxyl-terminal hydrolase 14	18.76	28.1	5.5	3.59	2	1	1.004	1.025	1.015	0.919	0.842	0.880656	0.937	1.051	0.993569	1.178	1.14	1.15912	1.15211	1.02118	0.875334	0.886356	0.857177	0.759765
W5A5F4	isoflavone reductase homolog IRL-like	65.22	24.3	4.98	9.91	3	2	0.951	0.987	0.969	0.881	0.897	0.88941	1.087	1.013	1.0501	1.09	1.142	1.11601	1.0893	0.922612	0.868124	0.846975	0.940942	0.796954
W5I5D4	predicted protein	208.19	21	7.83	39.15	3	3	0.914	1.002	0.958	0.975	1.045	1.01033	0.951	0.932	0.941232	1.108	1.145	1.12654	0.948059	1.01766	0.85026	1.07341	0.835506	0.896843
W5AL48	ACC oxidase	155.99	22.9	5.17	29.06	14	5	0.802	0.946	0.874	0.834	0.931	0.88224	1.088	1.01	1.04925	1.128	1.15	1.13883	0.990181	0.832573	0.767084	0.840829	0.921342	0.774691
W4ZWW6	Heat shock 70 kDa 4L	207.62	50.5	4.68	19.38	2	3	0.961	1.003	0.982	0.998	0.923	0.960514	0.926	0.977	0.951626	1.103	1.153	1.12781	1.02258	1.03213	0.870894	1.00934	0.843785	0.851666
Q9ZSR6	heat shock HSP26	81.48	26.5	9.33	15.55	10	1	0.964	0.937	0.95	0.731	0.806	0.768762	0.978	0.847	0.912636	1.497	1.163	1.33026	1.23601	1.04115	0.714295	0.842353	0.68606	0.577905
W5EV46	UPF0548 At2g17695- partial	6.81	9.9	9.45	11.96	1	1	0.953	1.04	0.997	0.936	0.922	0.928772	0.964	0.89	0.927236	1.163	1.17	1.1667	1.07294	1.07472	0.85413	1.00166	0.794748	0.796065
W5BNG7	V-type proton ATPase subunit H	270.72	48.8	8.19	22.04	2	2	0.917	0.999	0.958	1.005	0.952	0.97837	0.999	0.961	0.979679	1.124	1.174	1.14909	0.979557	0.978248	0.834023	0.998665	0.852568	0.85143
W5EL33	Quinone oxidoreductase	89.67	40.5	8.6	7.85	4	3	1.077	1.021	1.049	0.92	0.941	0.930134	1.18608	1.11899	1.15237	0.889439	0.971122	0.930161	1.12792	1.15241	0.930604	1.02171	0.807531	0.825059
Q9SQG3	AF092123_1pathogenesis-related 4	104.42	13.1	7.24	27.5	4	1	1.132	0.983	1.057	0.845	1.067	0.956183	0.764	0.573	0.668447	1.357	1.177	1.26697	1.10581	1.58181	0.834553	1.43046	0.527594	0.754699
Q53UC8	delta 1-pyrroline-5-carboxylate synthetase	112.06	77.5	6.55	8.38	10	4	0.999	0.939	0.969	0.942	0.928	0.935377	0.895	0.992	0.943581	1.149	1.178	1.16351	1.03577	1.02676	0.832679	0.991305	0.810976	0.803924
W5EC20	chemocyanin precursor	6.52	18.2	10.23	4.65	2	1	0.724	0.843	0.783	0.922	0.978	0.950056	1.136	1.08	1.10785	1.195	1.197	1.19591	0.824587	0.707138	0.655068	0.857566	0.926365	0.794419
Q9XEI1	heat shock 101	408.07	101.1	6.32	14.38	6	1	0.856	0.989	0.922	0.947	0.885	0.916064	0.842	0.826	0.834166	1.508	1.197	1.35259	1.00698	1.10585	0.681993	1.09818	0.616717	0.677266
W5F114	Anthranilate chloroplast expressed	24.47	21.4	9.58	7.11	1	1	0.884	0.964	0.924	0.836	0.958	0.896964	0.962306	1.05876	1.0105	0.772232	0.687894	0.730049	1.03025	1.01385	0.726217	0.984084	0.716298	0.704897
W5I275	phosphomannomutase phosphoglucomutase-like	19.5	6.2	4.42	22.95	1	1	0.947	0.915	0.931	0.717	0.865	0.791105	0.887	1.1	0.993613	1.294	1.201	1.24737	1.17654	0.936747	0.746182	0.79619	0.796568	0.634219
W5A6S2	annexin RJ4	60.74	39.7	7.11	5.26	3	1	0.887	1.018	0.952	1.057	0.961	1.00906	0.925	0.851	0.887712	1.193	1.205	1.19871	0.943917	1.07295	0.794582	1.1367	0.740558	0.841792
I6V2S3	stress responsive	50.32	22.2	7.85	8.72	3	1	1.064	0.987	1.026	0.82	0.834	0.827182	0.968	0.901	0.934427	1.205	1.22	1.21257	1.24023	1.09789	0.84605	0.885229	0.770616	0.682172
W5EM84	mannose-1-phosphate guanyltransferase alpha-like	21.79	31.1	6.35	4.21	3	1	0.858	0.955	0.906	1.05	1	1.02505	0.875	1	0.937667	1.18	1.222	1.20075	0.884196	0.966598	0.754819	1.09319	0.780903	0.853678
W5FMV4	Lipoxygenase chloroplastic	68.18	49.8	5.86	5.09	2	1	0.696	0.898	0.797	1.233	1.032	1.13241	0.878049	0.881951	0.88003	0.653808	0.606825	0.630287	0.703599	0.883298	0.625186	1.2554	0.707786	0.888554
W5HE69	Cystathionine beta- chloroplastic	16.06	22.3	6.87	6.25	4	1	1.019	1.041	1.03	0.85	0.968	0.908773	0.839	0.895	0.867224	1.158	1.227	1.19218	1.13387	1.18819	0.86432	1.04791	0.727426	0.762277
W4ZSA0	NADH dehydrogenase [ubiquinone] 1 alpha subcomplex subunit 1-like isoform X1	48.06	7.6	9.72	19.7	2	1	0.835	0.922	0.878	0.83	0.941	0.885161	1.048	0.877	0.962418	1.272	1.229	1.25048	0.992465	0.912797	0.702526	0.919727	0.769641	0.70786
F4Y589	heat shock 90	391.09	81.1	5.03	17.54	6	4	0.79	0.894	0.842	0.816	0.724	0.770231	0.891	0.841	0.866081	1.42	1.238	1.32903	1.09334	0.972339	0.633638	0.889329	0.651664	0.579544
W5I916	photosystem I P700 apo A1	31.58	5.5	6.77	35.42	1	1	1.021	0.937	0.979	0.918	0.941	0.929486	0.899	0.969	0.933918	0.658721	0.726744	0.692784	1.05335	1.04835	0.821657	0.995254	0.783759	0.78004
Q9FYV7	Alternative oxidase chloroplastic chromoplastic	41.34	26.6	5.01	9.38	5	2	0.778	0.908	0.843	0.928	0.97	0.949153	1.001	1.061	1.03081	1.15	1.255	1.20253	0.888062	0.817717	0.700943	0.920788	0.857196	0.789295
W5D1V4	kDa heat-shock	24.71	6.7	8.16	33.93	18	2	0.84	0.92	0.88	0.858	0.805	0.831424	1.083	0.824	0.953446	1.403	1.257	1.32976	1.05846	0.922996	0.661794	0.87202	0.717007	0.625244
W5C0J3	thioredoxin M-type	54.22	8.2	6.61	21.92	3	1	0.852	0.974	0.913	0.826	0.934	0.879745	0.979	0.908	0.943525	1.334	1.264	1.29893	1.03782	0.967665	0.702901	0.932402	0.726389	0.677287
W5FS30	aspartate carbamoyltransferase 1	31.57	22.7	8.37	5.97	3	1	0.776	0.973	0.874	1.026	0.93	0.978198	0.954	0.857	0.905503	1.299	1.271	1.28474	0.893755	0.965508	0.680502	1.08028	0.704813	0.761397
W5GS16	O-succinylhomoserine sulfhydrylase	5.24	32.2	6.68	5.3	2	1	0.937	1.075	1.006	1.005	0.883	0.944014	0.814	0.839	0.826241	1.258	1.275	1.2665	1.06574	1.21766	0.794378	1.14254	0.652383	0.745374
W5DWQ0	kDa class I heat shock 3	30.9	17.5	8.34	13.29	11	1	0.98	1.028	1.004	0.655	0.824	0.739831	0.858	0.818	0.837731	1.412	1.314	1.36285	1.35755	1.19891	0.736958	0.883137	0.614692	0.542857
W5F265	chaperone chloroplastic-like	66.86	55.3	5.82	4.85	6	1	0.751	0.913	0.832	0.637	0.843	0.740005	0.896	0.715	0.805354	1.775	1.316	1.54543	1.12443	1.03319	0.538417	0.918857	0.52112	0.478835
W5EYV5	ornithine aminotransferase	32.67	45.3	6.68	2.66	3	1	0.739	0.733	0.736	0.889	0.824	0.856594	0.809	0.959	0.88382	1.753	1.378	1.56569	0.859189	0.832722	0.470066	0.969195	0.564493	0.547104
Q2L3T9	nuclear transcription factor Y subunit C-2	64.12	21.7	5.59	12.32	1	2	1.213	1.166	1.19	0.779	0.934	0.856534	0.743	0.944	0.843433	1.183	1.39	1.2868	1.38875	1.41032	0.924397	1.01553	0.655452	0.665633
W5E0U1	predicted protein	13.02	49.6	6.13	2.44	1	1	1.006	0.802	0.904	0.84	0.9	0.869992	0.832	0.919	0.875625	1.32	1.413	1.36677	1.03895	1.03226	0.661324	0.993567	0.640654	0.636533
Q41561	kDa heat-shock	53.57	14.4	6.6	17.69	36	1	0.77	1.021	0.896	0.754	0.718	0.735783	1.026	0.859	0.942593	1.392	1.42	1.4058	1.21708	0.950043	0.637008	0.780595	0.670505	0.523392
A7BJ77	xylanase inhibitor	66.89	32.9	8.28	11.78	3	3	0.77	0.858	0.814	1.028	0.969	0.99845	0.962	0.718	0.839966	1.241	1.435	1.33789	0.815253	0.969074	0.608412	1.18868	0.627828	0.746286
W5GG29	vesicle-associated membrane 726-like	10.51	9.1	8.97	15.79	2	1	0.802	0.955	0.878	0.858	1.189	1.0235	0.743	0.661	0.702115	1.253	1.447	1.34969	0.858287	1.25116	0.650858	1.45774	0.520205	0.758322
W5EKX8	kDa heat shock	127.96	10	4.84	39.56	18	2	0.738	0.853	0.796	0.763	0.589	0.67612	1.052	0.762	0.907075	1.593	1.463	1.52845	1.17668	0.87708	0.520513	0.745385	0.593462	0.442358
W5DX32	ABC transporter B family member mitochondrial-like	36.59	8.5	7.42	17.33	2	1	0.938	1.032	0.985	0.917	0.846	0.881587	0.722	0.884	0.802931	1.265	1.469	1.36718	1.11741	1.22687	0.720529	1.09796	0.587291	0.644823
W4ZT19	AMP deaminase-like	24.44	74.9	6.74	4.04	4	1	0.913	0.92	0.916	0.78	0.85	0.815005	0.757	0.905	0.831098	1.328	1.529	1.42827	1.12433	1.10256	0.641572	0.980637	0.581891	0.570624
W5D9B0	delta-1-pyrroline-5-carboxylate synthase-like	163.19	73.8	6.23	7.04	5	3	0.724	0.861	0.792	0.9	0.774	0.83696	0.843	0.846	0.844663	1.532	1.541	1.53612	0.946666	0.938034	0.515794	0.990881	0.549868	0.544853
NOTE: CK, T1, T2, and T3 were depicted as NaCl concentration at 0 mM, 200 mM, 400 mM, and 600 mM, respectively.
